# Supplementary material for: Novel Derivatives of Deoxycholic Acid Bearing Linear Aliphatic Diamine and Aminoalcohol Moieties and their Cyclic Analogs at the C3 Position: Synthesis and Evaluation of Their In Vitro Antitumor Potential
Source: Molecules. 2019 Jul 21;24(14):2644. doi: 10.3390/molecules24142644 (PMC6681416; doi:10.3390/molecules24142644)
Supplement: Supplementary file 1 [file molecules-24-02644-s001.zip]

Archive with 1 entries (1 files):
- Markov et al. Molecules_SUPPORTING INFORMATION.docx
